# Supplementary material for: Tilapia Lake Virus Does Not Hemagglutinate Avian and Piscine Erythrocytes and NH4Cl Does Not Inhibit Viral Replication In Vitro
Source: Viruses. 2019 Dec 12;11(12):1152. doi: 10.3390/v11121152 (PMC6950307; doi:10.3390/v11121152)
Supplement: Supplementary file 1 [file viruses-11-01152-s001.zip]

Archive with 1 entries (1 files):
- viruses-641471-SI.pdf
